# Supplementary material for: Identification of signatory secondary metabolites during mycoparasitism of Rhizoctonia solani by Stachybotrys elegans
Source: Front Microbiol. 2015 Apr 29;6:353. doi: 10.3389/fmicb.2015.00353 (PMC4413796; doi:10.3389/fmicb.2015.00353)
Supplement: Supplementary file 5 [file DataSheet4.ZIP]

Archive with 1 entries (1 files):
- Supplementary Data Set 4.RAW
