# Supplementary material for: Identification of signatory secondary metabolites during mycoparasitism of Rhizoctonia solani by Stachybotrys elegans
Source: Front Microbiol. 2015 Apr 29;6:353. doi: 10.3389/fmicb.2015.00353 (PMC4413796; doi:10.3389/fmicb.2015.00353)
Supplement: Supplementary file 6 [file DataSheet5.XLSX]

## Sheet: Sheet1
Treatment	AVE m/z	Target Library [Adduct]	Molecular formula	Metabolite	RD4-1	RD4-2	RD4-3	RD4-4	RD4-5	RD5-1	RD5-2	RD5-3	RD5-4	RD5-5	RSD4-1	RSD4-2	RSD4-3	RSD4-4	RSD4-5	RSD5-1	RSD5-2	RSD5-3	RSD5-4	RSD5-5	SD4-1	SD4-2	SD4-3	SD4-4	SD4-5	SD5-1	SD5-2	SD5-3	SD5-4	SD5-5
					R-D4	R-D4	R-D4	R-D4	R-D4	R-D5	R-D5	R-D5	R-D5	R-D5	I-D4	I-D4	I-D4	I-D4	I-D4	I-D5	I-D5	I-D5	I-D5	I-D5	S-D4	S-D4	S-D4	S-D4	S-D4	S-D5	S-D5	S-D5	S-D5	S-D5
RD4 POS	227.108	R [M+H] [M+Na] [M-H2O+H]	C15H14O2	Benzyl 2-phenylacetate	741612	611745	529609	675913	820599	209285	207285	196886	293540	226749	163731	225488	325213	201507	151332	151393	121393	214170	157874	164355	0	0	0	0	0	0	0	0	0	0
RSD5 POS	431.205	S [M-H2O+H]	C24H32O8	Atranone H	0	0	0	0	0	0	0	0	0	0	0	0	0	0	0	174334	131458	129274	154022	133710	127625	130520	135973	244232	116607	0	0	0	0	0
RSD4 POS	273.147	S [M+Na] [M+Na+2H] [M+2Na-H]	C15H22O3	Trichodermol	0	0	0	0	0	0	0	0	0	0	131906	179326	185152	173499	171441	99560	86411	145798	110739	121918	96306	109611	102955	116267	120715	211835	202955	116267	220715	119650
RSD4 POS	355.151	S [M+Na] [M-H2O+H]	C19H24O5	Trichothecin	0	0	0	0	0	0	0	0	0	0	200802	223369	193280	183251	203310	74194	68746	122165	113449	104734	65931	82573	82573	79090	184235	134514	142573	79090	181555	184231
RD4 POS	265.156	R [M+CH3OH+H]	C13H16N2O2	N-Acetyl-5-methoxytryptamine (melatonin)	140835	214127	204053	196758	207361	103523	72823	84654	124224	96306	91695	117329	129188	76209	60724	84714	86385	57489	71148	57583	0	0	0	0	0	0	0	0	0	0
RD4 POS	257.118	R [M-H2O+H]	C16H16O2	2-phenylethyl 2-phenylacetate (2 and p)	199638	261374	198549	310198	297736	119658	120163	78222	170446	122122	104240	124837	144712	92908	81577	64679	43494	124584	85865	87645	0	0	0	0	0	0	0	0	0	0
RD4 POS	273.113	R [2M+H]	C8H8O2	Phenylacetic acid	181796	186455	166482	209015	201392	93052	83052	80698	117514	97514	96714	109665	119058	84855	94855	71704	61361	80689	68604	75698	0	0	0	0	0	0	0	0	0	0
RD4 POS	175.037	R [M+Na]	C8H8O3	2-Hydroxy-2-phenylacetic acid (mandelic acid)	73973	70014	71471	31778	71703	71093	72093	71932	60472	68898	51062	31560	28475	33153	31958	74598	78635	48956	67733	60869	0	0	0	0	0	0	0	0	0	0
RD4 POS	255.136	R [2M+H]	C6H8NO2	(S)-2,3,4,5-Tetrahydropiperidine-2-carboxylate/Δ1-Piperideine-2-carboxylate	155700	145875	142635	156607	193284	96659	97659	86027	91518	95984	64563	90012	89659	74856	78543	53482	53698	60117	60884	68070	0	0	0	0	0	0	0	0	0	0
RD4 POS	297.183	R [M+Na]	C18H26O2	1-Menthyl phenylacetate	121886	117965	85445	122764	139866	41986	40986	68809	95631	61853	79685	92888	92888	66482	66482	45848	35961	60389	54280	57335	0	0	0	0	0	0	0	0	0	0
RSD4 POS	225.052	R [M+CH3CN+H]	C7H5NO5	3-Nitro-4-hydroxybenzoic acid	0	0	0	0	0	0	0	0	0	0	34016	45296	44053	50608	46539	41098	41098	34901	42733	44368	0	0	0	0	0	0	0	0	0	0
RD4 POS	217.156	R [M+H2O+H]	C10H18N2O2	Slaframine	48271	71984	73170	69239	43216	70762	70762	38519	35252	55257	36400	33288	33288	44064	44064	38532	43929	50440	37417	39740	0	0	0	0	0	0	0	0	0	0
RD4 POS	229.12	R [M+CH3CN+H]	C8H12NO4	2-keto-6-acetamidocaproate	106428	74384	101375	109633	118216	41003	36005	37973	67635	45654	22944	26876	46876	24910	22942	35540	31951	53329	38415	39130	0	0	0	0	0	0	0	0	0	0
RSD4 POS	455.205	S [M+Na] [M-H20+H]	C24H32O7	Atrarone F	0	0	0	0	0	0	0	0	0	0	86059	86687	86687	85431	87703	32978	29500	36457	40764	40764	88009	83045	82281	83809	102903	62430	61355	46151	59710	56991
RSD4 NEG	382.199	S [M]-	C20H30O7	T-2 Triol	0	0	0	0	0	0	0	0	0	0	17833	18155	18067	16422	18129	12102	7110	5662	3872	7451	16913	9816	10816	15735	18751	25041	19334	14449	14449	35632
RSD4 NEG	372.182	S [M+CH3CN-H]	C19H24O5	Trichothecin	0	0	0	0	0	0	0	0	0	0	3171	4547	4379	4401	3242	4709	2816	2319	4709	3314	2241	2275	2267	2258	2275	5447	5318	4341	3447	9966
RD4 POS	203.053	R [M+K] [M+Na]	C10H12O2	Ethyl 2-phenylacetate	375516	301803	331803	571521	501542	0	0	0	0	0	177333	471478	451241	146359	115385	0	0	0	0	0	0	0	0	0	0	0	0	0	0	0
RSD4 POS	291.157	S [M+Na] [M+Na+2H]	C15H22O4	7-a-Hydroxytrichodermol/Verrucarol	0	0	0	0	0	0	0	0	0	0	55831	67459	68398	104448	112432	0	0	0	0	0	49250	61736	58789	64683	88156	0	0	0	0	0
RD4 POS	190.144	R [M+CH3OH+H]	C8H15NO2	2-epilentiginosine	68749	68115	53681	80800	71756	0	0	0	0	0	58913	65131	75131	58913	57785	0	0	0	0	0	0	0	0	0	0	0	0	0	0	0
RD4 POS	182.079	R [M+Na]	C7H12NO3	5-Acetamidovalerate	49043	52874	51461	91554	70646	0	0	0	0	0	32151	69479	71492	63762	58046	0	0	0	0	0	0	0	0	0	0	0	0	0	0	0
RD4 POS	291.156	R [2M+H]	C6H11NO3	2-keto-6-aminocaproate	63639	50398	57019	91745	67222	0	0	0	0	0	61055	53958	51982	68151	67413	0	0	0	0	0	0	0	0	0	0	0	0	0	0	0
RD5 POS	227.14	R [M-H2O+H]	C11H18N2O2	Cyclo(S-Pro-S-Leu)/Cyclo(S-Pro-S-Ile)	0	0	0	0	0	0	0	0	0	0	38085	38566	37603	46541	47456	0	0	0	0	0	0	0	0	0	0	0	0	0	0	0
RD4 POS	241.087	R [M+CH3OH+H]	C14H8O2	Anthraquinone	59902	57381	46561	61615	60674	39233	41233	28076	46312	38714	41471	32545	42496	37481	47510	0	0	0	0	0	0	0	0	0	0	0	0	0	0	0
RSD4 POS	411.25	S [M+Na+2H]	C24H34O4	Atrarone D/E	0	0	0	0	0	0	0	0	0	0	46808	37547	37547	52983	52983	0	0	0	0	0	30734	39488	34770	44207	32722	0	0	0	0	0
RSD4 POS	515.264	S [M-H2O+H]	C29H40O9	Roridine A/Trichoverrin A/B	0	0	0	0	0	0	0	0	0	0	32840	39255	41414	34967	37095	0	0	0	0	0	39780	54062	54726	53398	85496	0	0	0	0	0
RD4 POS	167.107	R [M+H]	C10H14O2	6-Pentyl-2-pyrone	48574	42868	41868	44262	57436	0	0	0	0	0	24402	37005	24035	25155	23669	0	0	0	0	0	0	0	0	0	0	0	0	0	0	0
RD4 NEG	268.8	R [M+K-2H]	C13H16N2O2	N-Acetyl-5-methoxytryptamine (melatonin)	4208	4164	3139	2839	2964	0	0	0	0	0	2510	2844	2719	3161	3478	0	0	0	0	0	0	0	0	0	0	0	0	0	0	0
RD4 POS	335.055	R [M+Na]	C17H12O6	BE 23372M	42200	43875	45903	36289	55903	42178	36000	48533	61478	51115	0	0	0	0	0	0	0	0	0	0	0	0	0	0	0	0	0	0	0	0
RD4 POS	221.151	R [M+CH3OH+H]	C8H16N2O3	N6-acetyl-L-lysine	43141	39015	35618	38089	48081	55977	45968	47933	51971	55992	0	0	0	0	0	0	0	0	0	0	0	0	0	0	0	0	0	0	0	0
RD4 POS	205.047	R [M+Na]	C9H10O4	2-(3-hydroxy-4-methoxyphenyl)acetic acid/2-(4-hydroxy-3-methoxyphenyl)acetic acid	32155	44639	35639	39877	38899	0	0	0	0	0	0	0	0	0	0	0	0	0	0	0	0	0	0	0	0	0	0	0	0	0
RD4 POS	238.156	R [M+CH3CN+H]	C10H16N2O2	Cyclo(S-Pro-S-Val)	37522	33574	32339	30435	38616	57217	58217	60217	56217	57967	0	0	0	0	0	0	0	0	0	0	0	0	0	0	0	0	0	0	0	0
RD4 POS	349.091	R [M-H2O+H] [M+Na]	C17H16O7	Rhizoctonic acid	36991	39686	43237	41977	32991	37059	32032	29054	34089	30067	0	0	0	0	0	0	0	0	0	0	0	0	0	0	0	0	0	0	0	0
SD4 POS	515.253	S [M]	C28H37NO8	Spirodihydrobenzofuranlactam 4	0	0	0	0	0	0	0	0	0	0	0	0	0	0	0	0	0	0	0	0	53818	30301	42654	24192	62081	21901	20301	24192	62081	60214
SD4 NEG	922.523	S [M+CH3CN-H]	C52H70N2O10	Stachybocin A	0	0	0	0	0	0	0	0	0	0	0	0	0	0	0	0	0	0	0	0	2415	1909	2340	2921	2909	0	0	0	0	0
SD4 POS	369.206	S [M+K] [M-H2O+H]	C23H35O5	Stachybotrylactone	0	0	0	0	0	0	0	0	0	0	0	0	0	0	0	0	0	0	0	0	70615	72414	95248	124283	88160	75287	62414	114283	88160	89452
SD4 POS	303.102	S [M+K]	C15H20O4	Trichothecolone	0	0	0	0	0	0	0	0	0	0	0	0	0	0	0	0	0	0	0	0	162048	175786	179786	147918	209559	0	0	0	0	0
